# Supplementary material for: Determination of Structure and Cytotoxicity of Ten Undescribed Steroidal Glycosides from Allium cristophii × A. macleanii ‘Globemaster’
Source: Molecules. 2023 Aug 25;28(17):6248. doi: 10.3390/molecules28176248 (PMC10488941; doi:10.3390/molecules28176248)
Supplement: Supplementary file 1 [file molecules-28-06248-s001.zip]

Archive with 1 entries (1 files):
- molecules-2559925-supplementary.pdf
